# Supplementary material for: Microbiome and Resistome Studies of the Lithuanian Baltic Sea Coast and the Curonian Lagoon Waters and Sediments
Source: Antibiotics (Basel). 2024 Oct 28;13(11):1013. doi: 10.3390/antibiotics13111013 (PMC11591088; doi:10.3390/antibiotics13111013)
Supplement: Supplementary file 1 [file antibiotics-13-01013-s001.zip]

Archive with 1 entries (1 files):
- antibiotics-3245188-supplementary.pdf
